# Supplementary material for: Changes in the Composition, Antioxidant Activity, and Sensory Attributes of Olive Oil Used as a Storage Medium for Dried Tomato Preservation
Source: Molecules. 2024 Nov 21;29(23):5497. doi: 10.3390/molecules29235497 (PMC11643605; doi:10.3390/molecules29235497)
Supplement: Supplementary file 1 [file molecules-29-05497-s001.zip]

Archive with 1 entries (1 files):
- molecules-3265604-supplementary.pdf
